# Supplementary material for: Unprecedented Biodegradable Cellulose-Derived Polyesters with Pendant Citronellol Moieties: From Monomer Synthesis to Enzymatic Degradation
Source: Molecules. 2021 Dec 18;26(24):7672. doi: 10.3390/molecules26247672 (PMC8707784; doi:10.3390/molecules26247672)
Supplement: Supplementary file 1 [file molecules-26-07672-s001.zip]

Archive with 1 entries (1 files):
- molecules-1490869-supplementary.pdf
